# Supplementary material for: Trandolapril Attenuates Pro-Arrhythmic Downregulation of Cx43 and Cx40 in Atria of Volume Overloaded Hypertensive and Normotensive Rats
Source: Biomolecules. 2025 Oct 15;15(10):1457. doi: 10.3390/biom15101457 (PMC12562952; doi:10.3390/biom15101457)
Supplement: Supplementary file 1 [file biomolecules-15-01457-s001.zip]

Archive with 1 entries (1 files):
- biomolecules-3821462-supplementary.docx
